# Supplementary material for: Biofilm Prevention and Removal in Non-Target Pseudomonas Strain by Siphovirus-like Coliphage
Source: Biomedicines. 2024 Oct 9;12(10):2291. doi: 10.3390/biomedicines12102291 (PMC11504082; doi:10.3390/biomedicines12102291)
Supplement: Supplementary file 1 [file biomedicines-12-02291-s001.zip]

Archive with 1 entries (1 files):
- biomedicines-3251269-supplementary.pdf
